# Supplementary material for: Network analysis of gene expression reveals regulators of cell viscosity and mechanical phenotype
Source: Sci Rep. 2025 Sep 30;15:34008. doi: 10.1038/s41598-025-11698-0 (PMC12484610; doi:10.1038/s41598-025-11698-0)
Supplement: Supplementary file 1 — Supplementary Information. [file 41598_2025_11698_MOESM1_ESM.zip]

Archive with 10 entries (10 files):
- FigureS1.pdf
- __MACOSX/._FigureS1.pdf
- FigureS2.pdf
- __MACOSX/._FigureS2.pdf
- FigureS3.pdf
- __MACOSX/._FigureS3.pdf
- FigureS4.pdf
- __MACOSX/._FigureS4.pdf
- TableS1.pdf
- __MACOSX/._TableS1.pdf
